# Supplementary material for: A genetic and developmental biological approach for a family with complex congenital heart diseases—evidence of digenic inheritance
Source: Front Cardiovasc Med. 2023 Apr 25;10:1135141. doi: 10.3389/fcvm.2023.1135141 (PMC10166836; doi:10.3389/fcvm.2023.1135141)
Supplement: Supplementary file 1 [file Table1.xlsx]

## Sheet: Sheet1
The List of the Genes in the Gene Panel for Cardiac Diseases
Category	Gene	OMIM ID	Description
HCM	MYH7	160760	MYOSIN, HEAVY CHAIN 7, CARDIAC MUSCLE, BETA; MYH7
	MYBPC3	600958	MYOSIN-BINDING PROTEIN C, CARDIAC; MYBPC3
	TNNT2	191045	TROPONIN T2, CARDIAC; TNNT2
	TNNI3	191044	TROPONIN I, CARDIAC; TNNI3
	TNNC1	191040	TROPONIN C, SLOW; TNNC1
	ACTC1	102540	ACTIN, ALPHA, CARDIAC MUSCLE; ACTC1
	TPM1	191010	TROPOMYOSIN 1; TPM1
	MYL3	160790	MYOSIN, LIGHT CHAIN 3, ALKALI, VENTRICULAR, SKELETAL, SLOW; MYL3
	MYL2	160781	MYOSIN, LIGHT CHAIN 2, REGULATORY, CARDIAC, SLOW; MYL2
	CSRP3	600824	CYSTEINE- AND GLYCINE-RICH PROTEIN 3; CSRP3
	ACTN2	102573	ACTININ, ALPHA-2; ACTN2
	TCAP	604488	TITIN-CAP; TCAP
	ANKRD1	609599	ANKYRIN REPEAT DOMAIN-CONTAINING PROTEIN 1; ANKRD1
	JPH2	605267	JUNCTOPHILIN 2; JPH2
	MYOZ2	605602	MYOZENIN 2; MYOZ2
	PRKAG2	602743	PROTEIN KINASE, AMP-ACTIVATED, NONCATALYTIC, GAMMA-2; PRKAG2
	LAMP2	309060	LYSOSOME-ASSOCIATED MEMBRANE PROTEIN 2; LAMP2
	GLA	300644	GALACTOSIDASE, ALPHA; GLA
	TNNT1	191041	TROPONIN T1, SKELETAL, SLOW; TNNT1
	TTN	188840	TITIN; TTN
	MYH6	160710	MYOSIN, HEAVY CHAIN 6, CARDIAC MUSCLE, ALPHA; MYH6
	PLN	172405	PHOSPHOLAMBAN; PLN
	LDB3	605906	LIM DOMAIN-BINDING 3; LDB3
	VCL	193065	VINCULIN; VCL
	NEXN	613121	NEXILIN, RAT, HOMOLOG OF; NEXN
	CASQ2	114251	CALSEQUESTRIN 2; CASQ2
DCM	DES	125660	DESMIN; DES
	SGCD	601411	SARCOGLYCAN, DELTA
	LMNA	150330	LAMIN A/C; LMNA
	DMD	300377	DYSTROPHIN; DMD
	TAZ/G4.5	300394	TAFAZZIN; TAZ
	EYA4	603550	EYES ABSENT 4; EYA4
	RBM20	613171	RNA-BINDING MOTIF PROTEIN 20; RBM20
	TTID	604103	TITIN IMMUNOGLOBULIN DOMAIN PROTEIN; TTID
	MYO6	600970	MYOSIN VI; MYO6
	SGCB	600900	SARCOGLYCAN, BETA; SGCB
	SGCA	600119	SARCOGLYCAN, ALPHA; SGCA
	SGCD	601411	SARCOGLYCAN, DELTA
	SGCG	608896	SARCOGLYCAN, GAMMA; SGCG
	FKRP	606596	FUKUTIN-RELATED PROTEIN; FKRP
	CRYAB	123590	CRYSTALLIN, ALPHA-B; CRYAB
	EMD	300384	EMERIN; EMD
	SYNE1	608441	SYNAPTIC NUCLEAR ENVELOPE PROTEIN 1; SYNE1
	TMPO	188380	THYMOPOIETIN; TMPO
	ABCC9	601439	ATP-BINDING CASSETTE, SUBFAMILY C, MEMBER 9; ABCC9
	JUP	173325	JUNCTION PLAKOGLOBIN; JUP
	TTR	176300	TRANSTHYRETIN; TTR
	DSP1	125647	DESMOPLAKIN I
	PKP2	602861	PLAKOPHILIN 2; PKP2
	DSG2	125671	DESMOGLEIN 2
	FRDA	229300	FRIEDREICH ATAXIA 1; FRDA
	LCHAD	609016	LONG-CHAIN 3-HYDROXYACYL-CoA DEHYDROGENASE DEFICIENCY
	HFE	235200	HEMOCHROMATOSIS; HFE
	AGL	610860	AMYLO-1,6-GLUCOSIDASE, 4-ALPHA-GLUCANOTRANSFERASE; AGL
	GBE	607839	GLYCOGEN BRANCHING ENZYME; GBE1
	Cox15	603646	CYTOCHROME c OXIDASE ASSEMBLY PROTEIN COX15; COX15
	FKTN	607440	FUKUTIN; FKTN
	PSEN1	104311	PRESENILIN 1; PSEN1
	PSEN2	600759	PRESENILIN 2; PSEN2
	CTF1	600435	CARDIOTROPHIN 1; CTF1
ARVC	DSC2	125645	DESMOCOLLIN 2
	TGFB3	190230	TRANSFORMING GROWTH FACTOR, BETA-3; TGFB3
	RYR2	180902	RYANODINE RECEPTOR 2
	TMEM43	612048	TRANSMEMBRANE PROTEIN 43; TMEM43
	TP63	603273	TUMOR PROTEIN p63
	CDHN	114020	CADHERIN 2; CDH2
	CTNNA1	116805	CATENIN, ALPHA-1; CTNNA1
	GJA1	121014	GAP JUNCTION PROTEIN, ALPHA-1; GJA1
arrhythmia	AKAP9	604001	A-KINASE ANCHOR PROTEIN 9
	ANK2	106410	ANKYRIN 2
	CACNA1C	114205	CALCIUM CHANNEL, VOLTAGE-DEPENDENT, L TYPE, ALPHA-1C SUBUNIT
	CACNA2D1	114204	CALCIUM CHANNEL, VOLTAGE-DEPENDENT, ALPHA-2/DELTA SUBUNIT 1; CACNA2D1
	CACNB2b	600003	calcium channel, voltage-dependent, beta 2b
	CAV3	601253	CAVEOLIN 3
	GIRK4	600734	POTASSIUM CHANNEL, INWARDLY RECTIFYING, SUBFAMILY J, MEMBER 5; KCNJ5
	GJA5	121013	GAP JUNCTION PROTEIN, ALPHA-5; GJA5
	GPD1L	611778	GLYCEROL-3-PHOSPHATE DEHYDROGENASE 1-LIKE; GPD1L
	HCN4	605206	HYPERPOLARIZATION-ACTIVATED CYCLIC NUCLEOTIDE-GATED POTASSIUM CHANNEL 4; HCN4
	IRX5	606195	IROQUOIS HOMEOBOX PROTEIN 5; IRX5
	KCNA5	176267	POTASSIUM CHANNEL, VOLTAGE-GATED, SHAKER-RELATED SUBFAMILY, MEMBER 5; KCNA5
	KCND3	605411	POTASSIUM VOLTAGE-GATED CHANNEL, SHAL-RELATED SUBFAMILY, MEMBER 3; KCND3
	KCNE1	176261	POTASSIUM CHANNEL, VOLTAGE-GATED, ISK-RELATED SUBFAMILY, MEMBER 1; KCNE1
	KCNE2	603796	POTASSIUM CHANNEL, VOLTAGE-GATED, ISK-RELATED SUBFAMILY, MEMBER 2
	KCNE3	604433	POTASSIUM CHANNEL, VOLTAGE-GATED, ISK-RELATED SUBFAMILY, MEMBER 3; KCNE3
	KCNE5(KCNE1-like)	300328	POTASSIUM CHANNEL, VOLTAGE-GATED, ISK-RELATED FAMILY, MEMBER 1-LIKE; KCNE1L
	KCNH2	152427	POTASSIUM CHANNEL, VOLTAGE-GATED, SUBFAMILY H, MEMBER 2
	KCNJ2	600681	POTASSIUM CHANNEL, INWARDLY RECTIFYING, SUBFAMILY J, MEMBER 2
	KCNJ8	600935	POTASSIUM CHANNEL, INWARDLY RECTIFYING, SUBFAMILY J, MEMBER 8; KCNJ8
	KCNQ1	607542	POTASSIUM CHANNEL, VOLTAGE-GATED, KQT-LIKE SUBFAMILY, MEMBER 1; KCNQ1
	MOG1	607954	RAN GUANINE NUCLEOTIDE RELEASE FACTOR
	SCN1B	600235	SODIUM CHANNEL, VOLTAGE-GATED, TYPE I, BETA SUBUNIT
	SCN3B	608214	SODIUM CHANNEL, VOLTAGE-GATED, TYPE III, BETA SUBUNIT; SCN3B
	SCN4B	608256	SODIUM CHANNEL, VOLTAGE-GATED, TYPE IV, BETA SUBUNIT; SCN4B
	SCN5A	600163	SODIUM CHANNEL, VOLTAGE-GATED, TYPE V, ALPHA SUBUNIT
	SNTA1	601017	SYNTROPHIN, ALPHA-1
	SYNPO2L	79933	synaptopodin 2-like
congenital anomaly	NOTCH1	190198	NOTCH, DROSOPHILA, HOMOLOG OF, 1; NOTCH1
	CFC1	605194	CRYPTIC PROTEIN; CFC1
	LEFTY2	601877	LEFT-RIGHT DETERMINATION FACTOR 2; LEFTY2
	ACVR2B	602730	ACTIVIN A RECEPTOR, TYPE IIB; ACVR2B
	GDF1	602880	GROWTH/DIFFERENTIATION FACTOR 1; GDF1
	ALK2	102576	ACTIVIN A RECEPTOR, TYPE I; ACVR1
	NODAL	601265	NODAL, MOUSE, HOMOLOG OF; NODAL
	TDGF1	187395	TERATOCARCINOMA-DERIVED GROWTH FACTOR 1; TDGF1
	JAG1	601920	JAGGED 1; JAG1
	GATA4	600576	GATA-BINDING PROTEIN 4; GATA4
	GATA6	601656	GATA-BINDING PROTEIN 6; GATA6
	NKX2.5	600584	NK2 HOMEOBOX 5; NKX2-5
	NKX2.6	611770	NK2, DROSOPHILA, HOMOLOG OF, 6; NKX2-6
	TBX20	606061	T-BOX 20; TBX20
	CITED2	602937	CBP/p300-INTERACTING TRANSACTIVATOR, WITH GLU/ASP-RICH C-TERMINAL DOMAIN, 2; CITED2
	FOXH1	603621	FORKHEAD BOX H1; FOXH1
	ZIC3	300265	ZINC FINGER PROTEIN OF CEREBELLUM 3; ZIC3
	TBX5	601620	T-BOX 5; TBX5
	TBX1	602054	T-BOX 1; TBX1
	MYH11	160745	MYOSIN, HEAVY CHAIN 11, SMOOTH MUSCLE; MYH11
	FLNA	300017	FILAMIN A; FLNA
	ELN	130160	ELASTIN; ELN
	TLL1	606742	TOLLOID-LIKE 1; TLL1
	MED13L	608771	MEDIATOR COMPLEX SUBUNIT 13-LIKE; MED13L
	CRELD1	607170	CYSTEINE-RICH PROTEIN WITH EGF-LIKE DOMAINS 1; CRELD1
	ZFPM2	603693	ZINC FINGER PROTEIN, MULTITYPE 2; ZFPM2
	MYOCD	606127	MYOCARDIN; MYOCD
	NPPA	108780	NATRIURETIC PEPTIDE PRECURSOR A; NPPA
	NOS3	163729	NITRIC OXIDE SYNTHASE 3; NOS3
	VEGF	192240	VASCULAR ENDOTHELIAL GROWTH FACTOR A; VEGFA
	NFATC1	600489	NUCLEAR FACTOR OF ACTIVATED T CELLS, CYTOPLASMIC, CALCINEURIN-DEPENDENT 1; NFATC1
	HEY2	604674	HAIRY/ENHANCER OF SPLIT-RELATED WITH YRPW MOTIF 2; HEY2
	HAND1	602406	HEART- AND NEURAL CREST DERIVATIVES-EXPRESSED 1; HAND1
	HAND2	602407	HEART- AND NEURAL CREST DERIVATIVES-EXPRESSED 2; HAND2
	BMPR2	600799	BONE MORPHOGENETIC PROTEIN RECEPTOR, TYPE II; BMPR2
	KRAS	190070	V-KI-RAS2 KIRSTEN RAT SARCOMA VIRAL ONCOGENE HOMOLOG; KRAS
	VCAN	118661	VERSICAN; VCAN
	HSPD1	118190	HEAT-SHOCK 60-KD PROTEIN 1; HSPD1
	PLAGL1	603044	PLEOMORPHIC ADENOMA GENE-LIKE 1; PLAGL1
	NPPB	600295	NATRIURETIC PEPTIDE PRECURSOR B; NPPB
	ERBB2	164870	V-ERB-B2 AVIAN ERYTHROBLASTIC LEUKEMIA VIRAL ONCOGENE HOMOLOG 2; ERBB2
	CSF3R	138971	COLONY-STIMULATING FACTOR 3 RECEPTOR, GRANULOCYTE; CSF3R
	CSF3	138970	COLONY-STIMULATING FACTOR 3; CSF3
	EDNRA	131243	ENDOTHELIN RECEPTOR, TYPE A; EDNRA
	EDN1	131240	ENDOTHELIN 1; EDN1
	ISL1	600366	ISL LIM HOMEOBOX 1; ISL1
	MEF2C	600662	MADS BOX TRANSCRIPTION ENHANCER FACTOR 2, POLYPEPTIDE C; MEF2C
	KCNN3	602983	POTASSIUM CHANNEL, CALCIUM-ACTIVATED, INTERMEDIATE/SMALL CONDUCTANCE, SUBFAMILY N, MEMBER 3; KCNN3
	ZFHX3	104155	ZINC FINGER HOMEOBOX 3; ZFHX3
	PITX2	601542	PAIRED-LIKE HOMEODOMAIN TRANSCRIPTION FACTOR 2; PITX2
	MTHFD1	172460	METHYLENETETRAHYDROFOLATE DEHYDROGENASE 1; MTHFD1
	MTRR	602568	METHIONINE SYNTHASE REDUCTASE; MTRR
	SLC19A1	600424	SOLUTE CARRIER FAMILY 19 (FOLATE TRANSPORTER), MEMBER 1; SLC19A1
	NNMT	600008	NICOTINAMIDE N-METHYLTRANSFERASE; NNMT
	TCN2	613441	TRANSCOBALAMIN II; TCN2
	CAV1	601047	CAVEOLIN 1; CAV1
	GJA4	121012	GAP JUNCTION PROTEIN, ALPHA-4; GJA4
	GJC1	608655	GAP JUNCTION PROTEIN, GAMMA-1; GJC1
	GJC3	611925	GAP JUNCTION PROTEIN, GAMMA-3; GJC3
	IRX4	606199	IROQUOIS HOMEOBOX PROTEIN 4; IRX4
	KCNA1	176260	POTASSIUM CHANNEL, VOLTAGE-GATED, SHAKER-RELATED SUBFAMILY, MEMBER 1; KCNA1
	KCNJ1	600359	POTASSIUM CHANNEL, INWARDLY RECTIFYING, SUBFAMILY J, MEMBER 1; KCNJ1
	KCNJ11	600937	POTASSIUM CHANNEL, INWARDLY RECTIFYING, SUBFAMILY J, MEMBER 11; KCNJ11
	KCNQ3	602232	POTASSIUM CHANNEL, VOLTAGE-GATED, KQT-LIKE SUBFAMILY, MEMBER 3; KCNQ3
	KCNQ4	603537	POTASSIUM CHANNEL, VOLTAGE-GATED, KQT-LIKE SUBFAMILY, MEMBER 4; KCNQ4
	PRRX1	167420	PAIRED-RELATED HOMEOBOX GENE 1; PRRX1
	SCN1A	182389	SODIUM CHANNEL, NEURONAL TYPE I, ALPHA SUBUNIT; SCN1A
	SCN4A	603967	SODIUM CHANNEL, VOLTAGE-GATED, TYPE IV, ALPHA SUBUNIT; SCN4A
	SCN9A	603415	SODIUM CHANNEL, VOLTAGE-GATED, TYPE IX, ALPHA SUBUNIT; SCN9A
	SCNN1A	600228	SODIUM CHANNEL, NONVOLTAGE-GATED 1, ALPHA SUBUNIT; SCNN1A
	SCNN1B	600760	SODIUM CHANNEL, NONVOLTAGE-GATED 1, BETA SUBUNIT; SCNN1B
	SCNN1G	600761	SODIUM CHANNEL, NONVOLTAGE-GATED 1, GAMMA SUBUNIT; SCNN1G
	SYNE2	608442	SYNAPTIC NUCLEAR ENVELOPE PROTEIN 2; SYNE2
	IRX1	606197	IROQUOIS HOMEOBOX PROTEIN 1; IRX1
	IRX2	606198	IROQUOIS HOMEOBOX PROTEIN 2; IRX2
	IRX3	612985	IROQUOIS HOMEOBOX PROTEIN 3; IRX3
	IRX6	606196	IROQUOIS HOMEOBOX PROTEIN 6; IRX6
	HPS1	604982	HPS1 GENE; HPS1
	FIT1	612028	FAT-INDUCING TRANSCRIPT 1
	FIT2	612029	FAT-INDUCING TRANSCRIPT 2
	MYOZ1	605603	MYOZENIN 1; MYOZ1
	PPP3CA	114105	PROTEIN PHOSPHATASE 3, CATALYTIC SUBUNIT, ALPHA ISOFORM; PPP3CA
	PPP3CB	114106	PROTEIN PHOSPHATASE 3, CATALYTIC SUBUNIT, BETA ISOFORM; PPP3CB
	PPP3CC	114107	PROTEIN PHOSPHATASE 3, CATALYTIC SUBUNIT, GAMMA ISOFORM; PPP3CC
	RCAN1	602917	602917. REGULATOR OF CALCINEURIN 1; RCAN1
	WT1	607102	607102. WT1 GENE; WT1
	AGTR1	106165	ANGIOTENSIN RECEPTOR 1; AGTR1
	AGTR2	300034	ANGIOTENSIN II RECEPTOR, TYPE 2; AGTR2
	ADRB1	109630	BETA-1-ADRENERGIC RECEPTOR; ADRB1
	ADRB2	109690	BETA-2-ADRENERGIC RECEPTOR; ADRB2
	ADRA1A	104221	ALPHA-1A-ADRENERGIC RECEPTOR; ADRA1A
	ADRA1B	104220	ALPHA-1B-ADRENERGIC RECEPTOR; ADRA1B
	CHRM2	118493	CHOLINERGIC RECEPTOR, MUSCARINIC, 2; CHRM2
	LAMA4	600133	LAMININ, ALPHA-4; LAMA4
	ILK	602366	INTEGRIN-LINKED KINASE; ILK
	DOLK	610746	DOLICHOL KINASE; DOLK
	GATAD1	614518	GATA ZINC FINGER DOMAIN-CONTAINING PROTEIN 1; GATAD1
	MYPN	608517	MYOPALLADIN; MYPN
	BAG3	603883	BCL2-ASSOCIATED ATHANOGENE 3; BAG3
	NEBL	605491	NEBULETTE; NEBL
	SDHA	600857	SUCCINATE DEHYDROGENASE COMPLEX, SUBUNIT A, FLAVOPROTEIN; SDHA
